# Supplementary material for: Relationship between Healthy Lifestyle and Sociodemographic Factors in Adolescents in Catalonia: Application of VISA-TEEN Questionnaire
Source: PLoS One. 2016 Sep 29;11(9):e0163381. doi: 10.1371/journal.pone.0163381 (PMC5042508; doi:10.1371/journal.pone.0163381)
Supplement: S2 File — (XLS) [file pone.0163381.s004.xls]

## Sheet: Sheet1
Regression TOTAL SCORE vs SOCIODEMOGRAPHIC FACTORS
Variables Entered/Removed
Model	Variables entered	Variables removed	Method
1	Age		Stepwise (Criteria: Probability-of-F-to-enter <= ,050, Probability-of-F-to-remove >= ,100).
2	Hight FAS vs Low FAS		Stepwise (Criteria: Probability-of-F-to-enter <= ,050, Probability-of-F-to-remove >= ,100).
a. Dependent variable: TOTAL
Model summary
Model	R	R cuadrado	R cuadrado ajustado	Std. Error de la estimación
1	.396a	0.156641	0.156287	4.94879
2	.400b	0.160321	0.159616	4.93902
a. Predictors: (Constant), Age
b. Predictors: (Constant), Age, Hight FAS vs Low FAS
ANOVAa
Model		Suma de cuadrados	gl	Media cuadrática	F	Sig.
1	Regresión	10835.1	1	10835.1	442.421	.000b
	Residuo	58336.4	2382	24.4905
	Total	69171.5	2383
2	Regresión	11089.7	2	5544.84	227.304	.000c
	Residuo	58081.9	2381	24.3939
	Total	69171.5	2383
a. Dependent variable: TOTAL
b. Predictors: (Constant), Age
c. Predictors: (Constant), Age, Hight FAS vs Low FAS
Coefficients
Model		Unstandardized coefficients		Estandardized Coefficients	t	Sig.
		B	Std. Error	Beta
1	(Constante)	55.5137	1.03578		53.5959	0
	Age	-1.42396	0.0676984	-0.395779	-21.0338	3.13111e-90
2	(Constante)	54.8094	1.05647		51.8797	0
	Age	-1.41528	0.067618	-0.393369	-20.9306	1.96946e-89
	Hight FAS vs Low FAS	0.759102	0.234987	0.0607123	3.23041	0.00125298
a. Dependent variable: TOTAL
Excluded Variables
Model		En beta	t	Sig.	Correlación parcial	Estadísticas de colinealidad
						Tolerancia
1	Gender	.013b	0.678316	0.497637	0.0138999	0.999317
	Urban/Rural Location	-.015b	-0.781891	0.434357	-0.0160218	1
	Origin	-.025b	-1.31959	0.187099	-0.0270334	0.998468
	Medium FAS vs Low FAS	-.053b	-2.79272	0.00526838	-0.0571397	0.99859
	Hight FAS vs Low FAS	.061b	3.23041	0.00125298	0.0660584	0.998424
2	Gender	.013c	0.699476	0.484323	0.0143364	0.999279
	Urban/Rural Location	-.014c	-0.750396	0.45309	-0.0153798	0.999895
	Origin	-.037c	-1.95833	0.0503084	-0.0401095	0.963909
	Medium FAS vs Low FAS	.059c	0.949906	0.342257	0.0194675	0.0905954
a. Dependent variable: TOTAL
b. Predictors in the model: (Constant), Age
c. Predictors in the model: (Constant), Age, Hight FAS vs Low FAS
Regression DIET SCORE vs SOCIODEMOGRAPHIC FACTORS
Variables Entered/Removed
Model	Variables entered	Variables removed	Method
1	Gender		Stepwise (Criteria: Probability-of-F-to-enter <= ,050, Probability-of-F-to-remove >= ,100).
2	Origin		Stepwise (Criteria: Probability-of-F-to-enter <= ,050, Probability-of-F-to-remove >= ,100).
3	Hight FAS vs Low FAS		Stepwise (Criteria: Probability-of-F-to-enter <= ,050, Probability-of-F-to-remove >= ,100).
4	Age		Stepwise (Criteria: Probability-of-F-to-enter <= ,050, Probability-of-F-to-remove >= ,100).
a. Dependent variable: Diet
Model summary
Model	R	R cuadrado	R cuadrado ajustado	Std. Error de la estimación
1	.312a	0.0975019	0.0971396	0.477503
2	.337b	0.113517	0.112804	0.473342
3	.345c	0.119214	0.118152	0.471913
4	.348d	0.121041	0.119628	0.471518
a. Predictors: (Constant), Gender
b. Predictors: (Constant), Gender, Origin
c. Predictors: (Constant), Gender, Origin, Hight FAS vs Low FAS
d. Predictors: (Constant), Gender, Origin, Hight FAS vs Low FAS, Age
ANOVAa
Model		Suma de cuadrados	gl	Media cuadrática	F	Sig.
1	Regresión	61.3609	1	61.3609	269.116	.000b
	Residuo	567.97	2491	0.228009
	Total	629.33	2492
2	Regresión	71.4394	2	35.7197	159.425	.000c
	Residuo	557.891	2490	0.224053
	Total	629.33	2492
3	Regresión	75.0251	3	25.0084	112.295	.000d
	Residuo	554.305	2489	0.222702
	Total	629.33	2492
4	Regresión	76.1749	4	19.0437	85.6555	.000e
	Residuo	553.156	2488	0.222329
	Total	629.33	2492
a. Dependent variable: Diet
b. Predictors: (Constant), Gender
c. Predictors: (Constant), Gender, Origin
d. Predictors: (Constant), Gender, Origin, Hight FAS vs Low FAS
e. Predictors: (Constant), Gender, Origin, Hight FAS vs Low FAS, Age
Coefficients
Model		Unstandardized coefficients		Estandardized Coefficients	t	Sig.
		B	Std. Error	Beta
1	(Constante)	1.88152	0.0134202		140.2	0
	Gender	0.313811	0.0191292	0.312253	16.4048	1.64433e-57
2	(Constante)	1.72441	0.0269383		64.0134	0
	Gender	0.315936	0.0189652	0.314367	16.6587	3.70073e-59
	Origin	0.181971	0.0271318	0.126567	6.70692	2.45131e-11
3	(Constante)	1.67466	0.0295805		56.6137	0
	Gender	0.316026	0.018908	0.314457	16.7139	1.616e-59
	Origin	0.161255	0.0275382	0.112158	5.85569	5.37621e-09
	Hight FAS vs Low FAS	0.0895642	0.0223209	0.0768456	4.01257	6.18329e-05
4	(Constante)	1.89734	0.10228		18.5505	4.68738e-72
	Gender	0.314845	0.0188993	0.313282	16.6591	3.70099e-59
	Origin	0.159014	0.0275328	0.110599	5.77544	8.63132e-09
	Hight FAS vs Low FAS	0.0876613	0.0223179	0.075213	3.92785	8.80402e-05
	Age	-0.0143545	0.00631191	-0.0428309	-2.27419	0.0230396
a. Dependent variable: Diet
Excluded Variables
Model		En beta	t	Sig.	Correlación parcial	Estadísticas de colinealidad
						Tolerancia
1	Age	-.051b	-2.6834	0.00733598	-0.0536981	0.999288
	Urban/Rural Location	.006b	0.295547	0.767601	0.00592269	0.999651
	Origin	.127b	6.70692	2.45131e-11	0.13321	0.999721
	Medium FAS vs Low FAS	-.079b	-4.16656	3.19772e-05	-0.0832088	0.999978
	Hight FAS vs Low FAS	.098b	5.16818	2.55147e-07	0.10302	0.999982
2	Age	-.046c	-2.41615	0.015757	-0.048373	0.997393
	Urban/Rural Location	.004c	0.191733	0.847967	0.0038431	0.999399
	Medium FAS vs Low FAS	-.064c	-3.35992	0.000791411	-0.0671945	0.983367
	Hight FAS vs Low FAS	.077c	4.01257	6.18329e-05	0.0801697	0.964835
3	Age	-.043d	-2.27419	0.0230396	-0.045546	0.995991
	Urban/Rural Location	.005d	0.246168	0.805573	0.00493515	0.999219
	Medium FAS vs Low FAS	.087d	1.42903	0.153122	0.0286376	0.0964764
4	Urban/Rural Location	.005e	0.253961	0.799547	0.00509241	0.999208
	Medium FAS vs Low FAS	.087e	1.44224	0.14936	0.0289081	0.0964738
a. Dependent variable: Diet
b. Predictors in the model: (Constant), Gender
c. Predictors in the model: (Constant), Gender, Origin
d. Predictors in the model: (Constant), Gender, Origin, Hight FAS vs Low FAS
e. Predictors in the model: (Constant), Gender, Origin, Hight FAS vs Low FAS, Age
Regression PHYSICAL ACTIVITY SCORE vs SOCIODEMOGRAPHIC FACTORS
Variables Entered/Removed
Model	Variables entered	Variables removed	Method
1	Gender		Stepwise (Criteria: Probability-of-F-to-enter <= ,050, Probability-of-F-to-remove >= ,100).
2	Age		Stepwise (Criteria: Probability-of-F-to-enter <= ,050, Probability-of-F-to-remove >= ,100).
3	Hight FAS vs Low FAS		Stepwise (Criteria: Probability-of-F-to-enter <= ,050, Probability-of-F-to-remove >= ,100).
4	Urban/Rural Location		Stepwise (Criteria: Probability-of-F-to-enter <= ,050, Probability-of-F-to-remove >= ,100).
a. Dependent variable: Physical Activity
Model summary
Model	R	R cuadrado	R cuadrado ajustado	Std. Error de la estimación
1	.217a	0.0470209	0.0466378	0.82347
2	.296b	0.0877908	0.0870573	0.805825
3	.304c	0.0925448	0.0914498	0.803884
4	.312d	0.0971958	0.0957426	0.801983
a. Predictors: (Constant), Gender
b. Predictors: (Constant), Gender, Age
c. Predictors: (Constant), Gender, Age, Hight FAS vs Low FAS
d. Predictors: (Constant), Gender, Age, Hight FAS vs Low FAS, Urban/Rural Location
ANOVAa
Model		Suma de cuadrados	gl	Media cuadrática	F	Sig.
1	Regresión	83.2442	1	83.2442	122.76	.000b
	Residuo	1687.12	2488	0.678104
	Total	1770.37	2489
2	Regresión	155.422	2	77.711	119.674	.000c
	Residuo	1614.94	2487	0.649354
	Total	1770.37	2489
3	Regresión	163.838	3	54.6127	84.5098	.000d
	Residuo	1606.53	2486	0.64623
	Total	1770.37	2489
4	Regresión	172.072	4	43.018	66.8837	.000e
	Residuo	1598.29	2485	0.643177
	Total	1770.37	2489
a. Dependent variable: Physical Activity
b. Predictors: (Constant), Gender
c. Predictors: (Constant), Gender, Age
d. Predictors: (Constant), Gender, Age, Hight FAS vs Low FAS
e. Predictors: (Constant), Gender, Age, Hight FAS vs Low FAS, Urban/Rural Location
Coefficients
Model		Unstandardized coefficients		Estandardized Coefficients	t	Sig.
		B	Std. Error	Beta
1	(Constante)	2.47652	0.0229719		107.807	0
	Gender	-0.365874	0.0330219	-0.216843	-11.0797	6.98385e-28
2	(Constante)	4.20183	0.165183		25.4375	4.5548e-127
	Gender	-0.374106	0.0323238	-0.221722	-11.5737	3.27981e-30
	Age	-0.113107	0.0107283	-0.201975	-10.5429	1.86999e-25
3	(Constante)	4.08151	0.168124		24.2769	5.1806e-117
	Gender	-0.373167	0.032247	-0.221165	-11.5721	3.33964e-30
	Age	-0.111884	0.0107078	-0.19979	-10.4488	4.85914e-25
	Hight FAS vs Low FAS	0.134661	0.0373143	0.0689856	3.60883	0.000313647
4	(Constante)	4.30185	0.178674		24.0766	2.65693e-115
	Gender	-0.376029	0.0321807	-0.222861	-11.6849	9.54665e-31
	Age	-0.111967	0.0106825	-0.199939	-10.4814	3.49728e-25
	Hight FAS vs Low FAS	0.133278	0.0372281	0.0682772	3.58005	0.000350112
	Urban/Rural Location	-0.231917	0.0648179	-0.0682226	-3.57798	0.000352883
a. Dependent variable: Physical Activity
Excluded Variables
Model		En beta	t	Sig.	Correlación parcial	Estadísticas de colinealidad
						Tolerancia
1	Age	-.202b	-10.5429	1.86999e-25	-0.206837	0.999416
	Urban/Rural Location	-.069b	-3.50979	0.000456424	-0.0702054	0.999388
	Origin	.015b	0.778181	0.436536	0.0156023	0.9996
	Medium FAS vs Low FAS	-.068b	-3.48889	0.000493459	-0.0697893	0.999919
	Hight FAS vs Low FAS	.075b	3.85867	0.000116907	0.0771442	0.999947
2	Urban/Rural Location	-.069c	-3.60678	0.000316129	-0.0721499	0.999385
	Origin	.007c	0.382286	0.702282	0.007667	0.998065
	Medium FAS vs Low FAS	-.062c	-3.26317	0.00111667	-0.0653071	0.9991
	Hight FAS vs Low FAS	.069c	3.60883	0.000313647	0.0721908	0.998944
3	Urban/Rural Location	-.068d	-3.57798	0.000352883	-0.071591	0.999277
	Origin	-.005d	-0.261849	0.79346	-0.00525269	0.966576
	Medium FAS vs Low FAS	.034d	0.549435	0.582756	0.0110211	0.094574
4	Origin	-.004e	-0.195687	0.844871	-0.0039263	0.966239
	Medium FAS vs Low FAS	.027e	0.427667	0.668931	0.00858052	0.0944617
a. Dependent variable: Physical Activity
b. Predictors in the model: (Constant), Gender
c. Predictors in the model: (Constant), Gender, Age
d. Predictors in the model: (Constant), Gender, Age, Hight FAS vs Low FAS
e. Predictors in the model: (Constant), Gender, Age, Hight FAS vs Low FAS, Urban/Rural Location
Regression SUBSTANCE ABUSE vs SOCIODEMOGRAPHIC FACTORS
Variables Entered/Removed
Model	Variables entered	Variables removed	Method
1	Age		Stepwise (Criteria: Probability-of-F-to-enter <= ,050, Probability-of-F-to-remove >= ,100).
2	Origin		Stepwise (Criteria: Probability-of-F-to-enter <= ,050, Probability-of-F-to-remove >= ,100).
3	Urban/Rural Location		Stepwise (Criteria: Probability-of-F-to-enter <= ,050, Probability-of-F-to-remove >= ,100).
a. Dependent variable: Substance Abuse
Model summary
Model	R	R cuadrado	R cuadrado ajustado	Std. Error de la estimación
1	.360a	0.129834	0.129492	0.625278
2	.373b	0.139032	0.138356	0.622086
3	.377c	0.142222	0.141211	0.621055
a. Predictors: (Constant), Age
b. Predictors: (Constant), Age, Origin
c. Predictors: (Constant), Age, Origin, Urban/Rural Location
ANOVAa
Model		Suma de cuadrados	gl	Media cuadrática	F	Sig.
1	Regresión	148.58	1	148.58	380.026	.000b
	Residuo	995.807	2547	0.390973
	Total	1144.39	2548
2	Regresión	159.106	2	79.5532	205.568	.000c
	Residuo	985.28	2546	0.386992
	Total	1144.39	2548
3	Regresión	162.757	3	54.2522	140.656	.000d
	Residuo	981.63	2545	0.385709
	Total	1144.39	2548
a. Dependent variable: Substance Abuse
b. Predictors: (Constant), Age
c. Predictors: (Constant), Age, Origin
d. Predictors: (Constant), Age, Origin, Urban/Rural Location
Coefficients
Model		Unstandardized coefficients		Estandardized Coefficients	t	Sig.
		B	Std. Error	Beta
1	(Constante)	4.96879	0.126209		39.3694	3.30454e-265
	Age	-0.160814	0.0082493	-0.360324	-19.4943	5.30363e-79
2	(Constante)	5.15409	0.130495		39.4964	1.54506e-266
	Age	-0.162634	0.00821461	-0.364403	-19.7982	2.94483e-81
	Origin	-0.183841	0.0352494	-0.0959949	-5.21544	1.9813e-07
3	(Constante)	5.01252	0.138169		36.2783	1.19784e-232
	Age	-0.162662	0.008201	-0.364466	-19.8345	1.58487e-81
	Origin	-0.185466	0.0351949	-0.0968433	-5.26969	1.48121e-07
	Urban/Rural Location	0.153385	0.0498595	0.0564845	3.07635	0.00211777
a. Dependent variable: Substance Abuse
Excluded Variables
Model		En beta	t	Sig.	Correlación parcial	Estadísticas de colinealidad
						Tolerancia
1	Gender	-.001b	-0.0482156	0.961548	-0.000955561	0.999626
	Urban/Rural Location	.055b	2.98197	0.00289115	0.0589953	1
	Origin	-.096b	-5.21544	1.9813e-07	-0.102815	0.998195
	Medium FAS vs Low FAS	.012b	0.66955	0.503206	0.0132683	0.999091
	Hight FAS vs Low FAS	-.021b	-1.14812	0.251025	-0.0227482	0.998934
2	Gender	-.003c	-0.137224	0.890864	-0.00272011	0.999336
	Urban/Rural Location	.056c	3.07635	0.00211777	0.0608677	0.999775
	Medium FAS vs Low FAS	.000c	0.00973407	0.992234	0.000192953	0.982926
	Hight FAS vs Low FAS	-.004c	-0.200109	0.841411	-0.00396661	0.965287
3	Gender	-.001d	-0.0794737	0.936662	-0.00157567	0.998981
	Medium FAS vs Low FAS	.000d	0.0129253	0.989688	0.000256261	0.982925
	Hight FAS vs Low FAS	-.003d	-0.168477	0.866221	-0.00334026	0.965182
a. Dependent variable: Substance Abuse
b. Predictors in the model: (Constant), Age
c. Predictors in the model: (Constant), Age, Origin
d. Predictors in the model: (Constant), Age, Origin, Urban/Rural Location
Regression RULT vs SOCIODEMOGRAPHIC FACTORS
Variables Entered/Removed
Model	Variables entered	Variables removed	Method
1	Age		Stepwise (Criteria: Probability-of-F-to-enter <= ,050, Probability-of-F-to-remove >= ,100).
a. Dependent variable: RULT
Model summary
Model	R	R cuadrado	R cuadrado ajustado	Std. Error de la estimación
1	.234a	0.0548192	0.0544512	0.624559
a. Predictors: (Constant), Age
ANOVAa
Model		Suma de cuadrados	gl	Media cuadrática	F	Sig.
1	Regresión	58.1203	1	58.1203	148.998	.000b
	Residuo	1002.1	2569	0.390074
	Total	1060.22	2570
a. Dependent variable: RULT
b. Predictors: (Constant), Age
Coefficients
Model		Unstandardized coefficients		Estandardized Coefficients	t	Sig.
		B	Std. Error	Beta
1	(Constante)	3.52151	0.125339		28.0958	1.09656e-151
	Age	-0.0999686	0.00818979	-0.234135	-12.2065	2.36365e-33
a. Dependent variable: RULT
Excluded Variables
Model		En beta	t	Sig.	Correlación parcial	Estadísticas de colinealidad
						Tolerancia
1	Gender	-.016b	-0.85937	0.390217	-0.0169559	0.999516
	Urban/Rural Location	-.016b	-0.815016	0.415139	-0.016081	0.999998
	Origin	.018b	0.949024	0.342698	0.0187242	0.998377
	Medium FAS vs Low FAS	-.012b	-0.632964	0.526813	-0.0124896	0.998942
	Hight FAS vs Low FAS	.011b	0.592263	0.553727	0.0116866	0.998748
a. Dependent variable: RULT
b. Predictors in the model: (Constant), Age
Regression HYGIENE vs SOCIODEMOGRAPHIC FACTORS
Variables Entered/Removed
Model	Variables entered	Variables removed	Method
1	Gender		Stepwise (Criteria: Probability-of-F-to-enter <= ,050, Probability-of-F-to-remove >= ,100).
2	Origin		Stepwise (Criteria: Probability-of-F-to-enter <= ,050, Probability-of-F-to-remove >= ,100).
3	Hight FAS vs Low FAS		Stepwise (Criteria: Probability-of-F-to-enter <= ,050, Probability-of-F-to-remove >= ,100).
4	Age		Stepwise (Criteria: Probability-of-F-to-enter <= ,050, Probability-of-F-to-remove >= ,100).
5	Medium FAS vs Low FAS		Stepwise (Criteria: Probability-of-F-to-enter <= ,050, Probability-of-F-to-remove >= ,100).
a. Dependent variable: Hygiene
Model summary
Model	R	R cuadrado	R cuadrado ajustado	Std. Error de la estimación
1	.145a	0.0209418	0.0205599	0.619116
2	.184b	0.0338183	0.0330643	0.615151
3	.195c	0.0380287	0.0369022	0.613929
4	.203d	0.0410965	0.0395988	0.613069
5	.207e	0.0430352	0.0411661	0.612568
a. Predictors: (Constant), Gender
b. Predictors: (Constant), Gender, Origin
c. Predictors: (Constant), Gender, Origin, Hight FAS vs Low FAS
d. Predictors: (Constant), Gender, Origin, Hight FAS vs Low FAS, Age
e. Predictors: (Constant), Gender, Origin, Hight FAS vs Low FAS, Age, Medium FAS vs Low FAS
ANOVAa
Model		Suma de cuadrados	gl	Media cuadrática	F	Sig.
1	Regresión	21.0216	1	21.0216	54.8432	.000b
	Residuo	982.792	2564	0.383304
	Total	1003.81	2565
2	Regresión	33.9472	2	16.9736	44.855	.000c
	Residuo	969.866	2563	0.378411
	Total	1003.81	2565
3	Regresión	38.1737	3	12.7246	33.7603	.000d
	Residuo	965.64	2562	0.376909
	Total	1003.81	2565
4	Regresión	41.2532	4	10.3133	27.4397	.000e
	Residuo	962.56	2561	0.375853
	Total	1003.81	2565
5	Regresión	43.1993	5	8.63986	23.0249	.000f
	Residuo	960.614	2560	0.37524
	Total	1003.81	2565
a. Dependent variable: Hygiene
b. Predictors: (Constant), Gender
c. Predictors: (Constant), Gender, Origin
d. Predictors: (Constant), Gender, Origin, Hight FAS vs Low FAS
e. Predictors: (Constant), Gender, Origin, Hight FAS vs Low FAS, Age
f. Predictors: (Constant), Gender, Origin, Hight FAS vs Low FAS, Age, Medium FAS vs Low FAS
Coefficients
Model		Unstandardized coefficients		Estandardized Coefficients	t	Sig.
		B	Std. Error	Beta
1	(Constante)	2.29839	0.017158		133.954	0
	Gender	0.181043	0.0244467	0.144713	7.40562	1.76149e-13
2	(Constante)	2.47418	0.0345739		71.5621	0
	Gender	0.178602	0.0242938	0.142761	7.35177	2.61763e-13
	Origin	-0.203451	0.0348109	-0.113492	-5.84446	5.72648e-09
3	(Constante)	2.42094	0.0379921		63.7221	0
	Gender	0.178968	0.0242458	0.143054	7.3814	2.10598e-13
	Origin	-0.225367	0.0353528	-0.125717	-6.3748	2.16558e-10
	Hight FAS vs Low FAS	0.0956017	0.0285493	0.0660308	3.34865	0.000823811
4	(Constante)	2.77761	0.130253		21.3247	5.14401e-93
	Gender	0.177362	0.0242183	0.14177	7.32346	3.22065e-13
	Origin	-0.228555	0.0353209	-0.127496	-6.47083	1.16379e-10
	Hight FAS vs Low FAS	0.0930888	0.0285228	0.0642952	3.26366	0.0011143
	Age	-0.023064	0.00805757	-0.0554677	-2.86241	0.00423851
5	(Constante)	2.5895	0.154146		16.7991	3.67628e-60
	Gender	0.177064	0.0241989	0.141532	7.31702	3.37605e-13
	Origin	-0.241377	0.0357383	-0.134648	-6.75401	1.77346e-11
	Hight FAS vs Low FAS	0.293314	0.0924239	0.202588	3.17357	0.00152362
	Age	-0.0230964	0.008051	-0.0555454	-2.86876	0.00415465
	Medium FAS vs Low FAS	0.214111	0.0940178	0.144047	2.27735	0.0228475
a. Dependent variable: Hygiene
Excluded Variables
Model		En beta	t	Sig.	Correlación parcial	Estadísticas de colinealidad
						Tolerancia
1	Age	-.053b	-2.71673	0.00663743	-0.0535855	0.9995
	Urban/Rural Location	-.023b	-1.17105	0.24169	-0.0231251	0.999547
	Origin	-.113b	-5.84446	5.72648e-09	-0.114682	0.999704
	Medium FAS vs Low FAS	-.033b	-1.70234	0.0888121	-0.0336068	0.999935
	Hight FAS vs Low FAS	.043b	2.18976	0.0286316	0.0432132	0.999942
2	Age	-.057c	-2.9587	0.00311774	-0.0583539	0.998068
	Urban/Rural Location	-.021c	-1.09317	0.274422	-0.0215922	0.999333
	Medium FAS vs Low FAS	-.049c	-2.48437	0.0130416	-0.0490234	0.983524
	Hight FAS vs Low FAS	.066c	3.34865	0.000823811	0.0660134	0.965671
3	Age	-.055d	-2.86241	0.00423851	-0.056472	0.997122
	Urban/Rural Location	-.020d	-1.05499	0.291529	-0.0208425	0.999187
	Medium FAS vs Low FAS	.144d	2.2691	0.0233453	0.0447932	0.0934347
4	Urban/Rural Location	-.020e	-1.0533	0.292305	-0.0208131	0.999186
	Medium FAS vs Low FAS	.144e	2.27735	0.0228475	0.0449646	0.0934344
5	Urban/Rural Location	-.019f	-0.968388	0.332942	-0.0191397	0.997747
a. Dependent variable: Hygiene
b. Predictors in the model: (Constant), Gender
c. Predictors in the model: (Constant), Gender, Origin
d. Predictors in the model: (Constant), Gender, Origin, Hight FAS vs Low FAS
e. Predictors in the model: (Constant), Gender, Origin, Hight FAS vs Low FAS, Age
f. Predictors in the model: (Constant), Gender, Origin, Hight FAS vs Low FAS, Age, Medium FAS vs Low FAS
